# Supplementary material for: Urinary Equol Production Capacity, Dietary Habits, and Premenstrual Symptom Severity in Healthy Young Japanese Women
Source: Metabolites. 2026 Jan 8;16(1):55. doi: 10.3390/metabo16010055 (PMC12844494; doi:10.3390/metabo16010055)
Supplement: Supplementary file 1 [file metabolites-16-00055-s001.zip]

Archive with 1 entries (1 files):
- metabolites-4040730-supplementary.pdf
